# Supplementary material for: WSCNet: Biomedical Image Recognition for Cell Encapsulated Microfluidic Droplets
Source: Biosensors (Basel). 2023 Aug 15;13(8):821. doi: 10.3390/bios13080821 (PMC10452702; doi:10.3390/bios13080821)
Supplement: Supplementary file 1 [file biosensors-13-00821-s001.zip]

Archive with 2 entries (2 files):
- biosensors-2528063 sup final.pdf
- Video S1.mp4
